# Supplementary material for: Giardia lamblia miRNAs as a new diagnostic tool for human giardiasis
Source: PLoS Negl Trop Dis. 2019 Jun 17;13(6):e0007398. doi: 10.1371/journal.pntd.0007398 (PMC6597124; doi:10.1371/journal.pntd.0007398)
Supplement: S1 Folder — The result_16_06_2018_t_13_52_59.html file is an index, through which pdf plot can be accessed. (ZIP) [file pntd.0007398.s002.zip]

Archive with 60 entries (59 files):
- S1 folder/Giardia predicted miRNAs secondary structure/
- S1 folder/Giardia predicted miRNAs secondary structure/AACB02000066_8276.pdf
- S1 folder/Giardia predicted miRNAs secondary structure/AACB02000073_8390.pdf
- S1 folder/Giardia predicted miRNAs secondary structure/AACB02000075_8455.pdf
- S1 folder/Giardia predicted miRNAs secondary structure/CH991778_9023.pdf
- S1 folder/Giardia predicted miRNAs secondary structure/CH991789_9112.pdf
- S1 folder/Giardia predicted miRNAs secondary structure/GLCHR01_165.pdf
- S1 folder/Giardia predicted miRNAs secondary structure/GLCHR01_25.pdf
- S1 folder/Giardia predicted miRNAs secondary structure/GLCHR01_250.pdf
- S1 folder/Giardia predicted miRNAs secondary structure/GLCHR01_408.pdf
- S1 folder/Giardia predicted miRNAs secondary structure/GLCHR01_69.pdf
- S1 folder/Giardia predicted miRNAs secondary structure/GLCHR01_711.pdf
- S1 folder/Giardia predicted miRNAs secondary structure/GLCHR01_779.pdf
- S1 folder/Giardia predicted miRNAs secondary structure/GLCHR02_1004.pdf
- S1 folder/Giardia predicted miRNAs secondary structure/GLCHR02_1066.pdf
- S1 folder/Giardia predicted miRNAs secondary structure/GLCHR02_1168.pdf
- S1 folder/Giardia predicted miRNAs secondary structure/GLCHR02_1260.pdf
- S1 folder/Giardia predicted miRNAs secondary structure/GLCHR02_1340.pdf
- S1 folder/Giardia predicted miRNAs secondary structure/GLCHR02_1407.pdf
- S1 folder/Giardia predicted miRNAs secondary structure/GLCHR02_1565.pdf
- S1 folder/Giardia predicted miRNAs secondary structure/GLCHR02_1821.pdf
- S1 folder/Giardia predicted miRNAs secondary structure/GLCHR02_1847.pdf
- S1 folder/Giardia predicted miRNAs secondary structure/GLCHR02_1857.pdf
- S1 folder/Giardia predicted miRNAs secondary structure/GLCHR02_994.pdf
- S1 folder/Giardia predicted miRNAs secondary structure/GLCHR03_1999.pdf
- S1 folder/Giardia predicted miRNAs secondary structure/GLCHR03_2165.pdf
- S1 folder/Giardia predicted miRNAs secondary structure/GLCHR03_2552.pdf
- S1 folder/Giardia predicted miRNAs secondary structure/GLCHR03_2655.pdf
- S1 folder/Giardia predicted miRNAs secondary structure/GLCHR03_2690.pdf
- S1 folder/Giardia predicted miRNAs secondary structure/GLCHR03_2963.pdf
- S1 folder/Giardia predicted miRNAs secondary structure/GLCHR03_3173.pdf
- S1 folder/Giardia predicted miRNAs secondary structure/GLCHR04_3242.pdf
- S1 folder/Giardia predicted miRNAs secondary structure/GLCHR04_3318.pdf
- S1 folder/Giardia predicted miRNAs secondary structure/GLCHR04_3520.pdf
- S1 folder/Giardia predicted miRNAs secondary structure/GLCHR04_3522.pdf
- S1 folder/Giardia predicted miRNAs secondary structure/GLCHR04_3686.pdf
- S1 folder/Giardia predicted miRNAs secondary structure/GLCHR04_3785.pdf
- S1 folder/Giardia predicted miRNAs secondary structure/GLCHR04_3830.pdf
- S1 folder/Giardia predicted miRNAs secondary structure/GLCHR04_3925.pdf
- S1 folder/Giardia predicted miRNAs secondary structure/GLCHR04_4042.pdf
- S1 folder/Giardia predicted miRNAs secondary structure/GLCHR04_4209.pdf
- S1 folder/Giardia predicted miRNAs secondary structure/GLCHR04_4458.pdf
- S1 folder/Giardia predicted miRNAs secondary structure/GLCHR04_4478.pdf
- S1 folder/Giardia predicted miRNAs secondary structure/GLCHR04_4509.pdf
- S1 folder/Giardia predicted miRNAs secondary structure/GLCHR04_4561.pdf
- S1 folder/Giardia predicted miRNAs secondary structure/GLCHR05_4933.pdf
- S1 folder/Giardia predicted miRNAs secondary structure/GLCHR05_5217.pdf
- S1 folder/Giardia predicted miRNAs secondary structure/GLCHR05_5433.pdf
- S1 folder/Giardia predicted miRNAs secondary structure/GLCHR05_5569.pdf
- S1 folder/Giardia predicted miRNAs secondary structure/GLCHR05_5592.pdf
- S1 folder/Giardia predicted miRNAs secondary structure/GLCHR05_6393.pdf
- S1 folder/Giardia predicted miRNAs secondary structure/GLCHR05_6677.pdf
- S1 folder/Giardia predicted miRNAs secondary structure/GLCHR05_7085.pdf
- S1 folder/Giardia predicted miRNAs secondary structure/GLCHR05_7092.pdf
- S1 folder/Giardia predicted miRNAs secondary structure/GLCHR05_7206.pdf
- S1 folder/Giardia predicted miRNAs secondary structure/GLCHR05_7242.pdf
- S1 folder/Giardia predicted miRNAs secondary structure/GLCHR05_7914.pdf
- S1 folder/Giardia predicted miRNAs secondary structure/GLCHR05_7993.pdf
- S1 folder/Giardia predicted miRNAs secondary structure/GLCHR05_8031.pdf
- S1 folder/miRDeep2.xlsx
