# Supplementary material for: Giardia lamblia miRNAs as a new diagnostic tool for human giardiasis
Source: PLoS Negl Trop Dis. 2019 Jun 17;13(6):e0007398. doi: 10.1371/journal.pntd.0007398 (PMC6597124; doi:10.1371/journal.pntd.0007398)
Supplement: S1 Folder — The result_16_06_2018_t_13_52_59.html file is an index, through which pdf plot can be accessed. (ZIP) [file pntd.0007398.s002.zip › S1 folder/miRDeep2.xlsx]

## Sheet: Sheet1
miRDeep2
Parameters used
miRDeep2 version	2.0.0.8
Program call	/Users/bdlab/mirdeep2/src/miRDeep2.pl reads_collapsed.fa giardia.fa reads_vs_giardia.arf mature.fa none none -o
Reads	reads_collapsed.fa
Genome	giardia.fa
Mappings	reads_vs_giardia.arf
Reference mature miRNAs	mature.fa
Other mature miRNAs	none
Survey of miRDeep2 performance for score cut-offs -10 to 10
	novel miRNAs			known miRBase miRNAs
miRDeep2 score	predicted by miRDeep2	estimated false positives	estimated true positives	in species	in data	detected by miRDeep2	estimated signal-to-noise	excision gearing
10	5	3 ± 2	2 ± 1 (37 ± 29%)	166	76	0 (0%)	1.4	1
9	5	3 ± 2	2 ± 1 (37 ± 29%)	166	76	0 (0%)	1.4	1
8	5	3 ± 2	2 ± 1 (37 ± 29%)	166	76	0 (0%)	1.4	1
7	5	3 ± 2	2 ± 1 (37 ± 29%)	166	76	0 (0%)	1.4	1
6	5	3 ± 2	2 ± 1 (37 ± 29%)	166	76	0 (0%)	1.4	1
5	5	3 ± 2	2 ± 1 (37 ± 29%)	166	76	0 (0%)	1.4	1
4	5	3 ± 2	2 ± 1 (37 ± 29%)	166	76	0 (0%)	1.4	1
3	5	3 ± 2	2 ± 1 (37 ± 29%)	166	76	0 (0%)	1.4	1
2	34	5 ± 2	29 ± 2 (84 ± 7%)	166	76	0 (0%)	6	1
1	57	43 ± 5	14 ± 5 (24 ± 9%)	166	76	0 (0%)	1.3	1
0	58	299 ± 13	0 ± 0 (0 ± 0%)	166	76	0 (0%)	0.2	1
-1	70	407 ± 14	0 ± 0 (0 ± 0%)	166	76	0 (0%)	0.2	1
-2	244	484 ± 15	0 ± 0 (0 ± 0%)	166	76	2 (3%)	0.5	1
-3	389	527 ± 16	0 ± 0 (0 ± 0%)	166	76	2 (3%)	0.7	1
-4	461	555 ± 17	0 ± 0 (0 ± 0%)	166	76	2 (3%)	0.8	1
-5	501	579 ± 17	0 ± 0 (0 ± 0%)	166	76	2 (3%)	0.9	1
-6	535	596 ± 17	0 ± 0 (0 ± 0%)	166	76	2 (3%)	0.9	1
-7	563	605 ± 17	0 ± 1 (0 ± 0%)	166	76	2 (3%)	0.9	1
-8	579	611 ± 17	0 ± 2 (0 ± 0%)	166	76	2 (3%)	0.9	1
-9	588	613 ± 17	1 ± 3 (0 ± 1%)	166	76	2 (3%)	1	1
-10	595	616 ± 17	1 ± 4 (0 ± 1%)	166	76	2 (3%)	1	1
novel miRNAs predicted by miRDeep2
provisional id	miRDeep2 score	estimated probability that the miRNA candidate is a true positive	rfam alert	total read count	mature read count	loop read count	star read count	significant randfold p-value	NCBI blastn	consensus mature sequence	consensus star sequence	consensus precursor sequence	precursor coordinate
GLCHR03_2963	170	0.37 ± 0.29		362	239	23	100	no	blast	caccuucgucugccccuc	ugagcagcugaagaagaag	caccuucgucugccccucggagaucauccacuucucgaaucuggcugagcagcugaagaagaag	GLCHR03:1257233..1257297:-
GLCHR05_7206	130	0.37 ± 0.29		273	224	0	49	no	blast	cuucgcgcgacguuucuaggcc	cacgacgaucgcgcagugagaagca	cacgacgaucgcgcagugagaagcauccgcucuugcauggagucuucgcgcgacguuucuaggcc	GLCHR05:3084649..3084714:-
GLCHR04_4478	44	0.37 ± 0.29		91	89	0	2	no	blast	cgcggccccgggaggcagagcccu	gggugcgccgccggcacc	gggugcgccgccggcaccgcagggcccgcagcccccagggcucccccgcggccccgggaggcagagcccu	GLCHR04:1510596..1510666:-
GLCHR04_4458	44	0.37 ± 0.29		91	89	0	2	no	blast	cgcggccccgggaggcagagcccu	gggugcgccgccggcacc	gggugcgccgccggcaccgcagggcccgcagcccccagggcucccccgcggccccgggaggcagagcccu	GLCHR04:1472296..1472366:-
GLCHR04_3925	35	0.37 ± 0.29		75	68	0	7	no	blast	cagacguccagggcgcgc	cgcggccgcgggcgcugc	cgcggccgcgggcgcugcaagaccuucccaccagacguccagggcgcgc	GLCHR04:2485290..2485339:+
GLCHR05_6393	2.7	0.84 ± 0.07		164	164	0	0	yes	blast	cuccacgggggccaucgcgg	guggucgcugucgugggggg	cuccacgggggccaucgcgggcaucuccguggcuguggucgcugucgugggggg	GLCHR05:4261951..4262005:+
GLCHR03_2690	2.6	0.84 ± 0.07		65	65	0	0	yes	blast	cugggcggaccagagggcagcg	cggcccgcuggaacgcacuagug	cggcccgcuggaacgcacuagugaccuucugggcggaccagagggcagcg	GLCHR03:330109..330159:-
AACB02000073_8390	2.6	0.84 ± 0.07		36	36	0	0	yes	blast	gugacgagcuggcagaccgca	agggcuguccaccccucuaccg	gugacgagcuggcagaccgcagccguggcgcccacgaccgcggcgcacaugagggcuguccaccccucuaccg	AACB02000073:23180..23253:+
GLCHR05_5569	2.6	0.84 ± 0.07		39	39	0	0	yes	blast	uguggaugaagaggacggugc	agccuccgucuucauauugagc	agccuccgucuucauauugagccuggcaucuggcugcucaggcuguggaugaagaggacggugc	GLCHR05:3215946..3216010:+
GLCHR05_7242	2.6	0.84 ± 0.07		39	39	0	0	yes	blast	uguggaugaagaggacggugc	agccuccgucuucauauugagc	agccuccgucuucauauugagccuggcaucuggcugcucaggcuguggaugaagaggacggugc	GLCHR05:3203448..3203512:-
GLCHR03_1999	2.6	0.84 ± 0.07		65	65	0	0	yes	blast	cugggcggaccagagggcagcg	cggcccgcuggaacgcacuagug	cggcccgcuggaacgcacuagugaccuucugggcggaccagagggcagcg	GLCHR03:315002..315052:+
GLCHR02_1821	2.5	0.84 ± 0.07		196	196	0	0	yes	blast	ucaggagcugccaucgggcuc	gcucgggcagugcuccuaca	ucaggagcugccaucgggcucuccacuggcugggcccucgguguccggucagcuguggcucgggcagugcuccuaca	GLCHR02:1093109..1093186:-
GLCHR02_1340	2.5	0.84 ± 0.07		196	196	0	0	yes	blast	ucaggagcugccaucgggcuc	gcucgggcagugcuccuaca	ucaggagcugccaucgggcucuccacuggcugggcccucgguguccggucagcuguggcucgggcagugcuccuaca	GLCHR02:1091495..1091572:+
AACB02000075_8455	2.5	0.84 ± 0.07		62	62	0	0	yes	blast	ggccgcugagguggcugugggu	ccacaucuaucgccuugcacuugucga	ccacaucuaucgccuugcacuugucgacgaaccagaugucgggcuucugguucuggccgcugagguggcugugggu	AACB02000075:8103..8179:+
GLCHR05_5592	2.5	0.84 ± 0.07		345	345	0	0	yes	blast	augagucgccugucccugcgc	gcagggucgacaggucucauga	augagucgccugucccugcgcagcaccaguaugugcugugcagggucgacaggucucauga	GLCHR05:3280906..3280967:+
GLCHR02_1260	2.4	0.84 ± 0.07		150	150	0	0	yes	blast	gauggucagcgagucgggca	cucgaucgcaaacugcgc	gauggucagcgagucgggcauccuucaagagugcucgaucgcaaacugcgc	GLCHR02:788143..788194:+
CH991778_9023	2.4	0.84 ± 0.07		26	26	0	0	yes	blast	aggcuggaggcucgcggagg	cccgcuggccggcccucgcccgu	cccgcuggccggcccucgcccguucccgaggcuggaggcucgcggagg	CH991778:35201..35249:-
GLCHR05_7914	2.4	0.84 ± 0.07		95	95	0	0	yes	blast	gaguuuuggugcgcuugcaagggc	gcuuguuguggcgcucgggaacacca	gcuuguuguggcgcucgggaacaccaugaagugucuccaggacacuucaaggaguuuuggugcgcuugcaagggc	GLCHR05:3780067..3780142:-
GLCHR01_779	2.3	0.84 ± 0.07		332	332	0	0	yes	blast	uucuucgcuggcugucccaca	ucuuucagccaagcugaacg	uucuucgcuggcugucccacaugaagucuuucagccaagcugaacg	GLCHR01:1067815..1067861:-
GLCHR02_994	2.3	0.84 ± 0.07		150	150	0	0	yes	blast	gauggucagcgagucgggca	cucgaucgcaaacugcgc	gauggucagcgagucgggcauccuucaagagugcucgaucgcaaacugcgc	GLCHR02:72616..72667:+
GLCHR05_5433	2.3	0.84 ± 0.07		34	34	0	0	yes	blast	cguuuucgccagagauacgcggcac	accgcucauccuacaaaggcgca	accgcucauccuacaaaggcgcagagggucgggugcuggggugcccgccuucuuccguuuucgccagagauacgcggcac	GLCHR05:2743833..2743913:+
GLCHR05_7092	2.3	0.84 ± 0.07		34	34	0	0	yes	blast	cguuuucgccagagauacgcggcac	accgcucauccuacaaaggcgca	accgcucauccuacaaaggcgcagagggucgggugcuggggugcccgccuucuuccguuuucgccagagauacgcggcac	GLCHR05:2735473..2735553:-
GLCHR05_8031	2.2	0.84 ± 0.07		198	198	0	0	yes	blast	aucgcuuguggccgugguc	ccauacccagaggcgaugg	aucgcuuguggccgugguccagagaccucacgaguaaauucuuguccacuucuuggccauacccagaggcgaugg	GLCHR05:4117918..4117993:-
GLCHR01_165	2.2	0.84 ± 0.07		177	177	0	0	yes	blast	cucggccggcucauccagucccucu	agggcuugaucugcaggcuuggug	agggcuugaucugcaggcuuggugacccaaaaaugggcaucgcccucggccggcucauccagucccucu	GLCHR01:477717..477786:+
GLCHR05_4933	2.2	0.84 ± 0.07		149	149	0	0	yes	blast	ucgcuucgccaaugcuacguagg	aucguggcacaggcgguaggcc	aucguggcacaggcgguaggcccccgggucgcuucgccaaugcuacguagg	GLCHR05:1283679..1283730:+
GLCHR02_1857	2.2	0.84 ± 0.07		158	158	0	0	yes	blast	acugugccaggcagguucuc	gauaugauggugcggaau	acugugccaggcagguucucaggcaccucuugggugcucgagauaugauggugcggaau	GLCHR02:1248274..1248333:-
GLCHR02_1847	2.2	0.84 ± 0.07		117	117	0	0	yes	blast	gccgugugguuguucuuuggu	cgagggaucacgcaccuuggcag	gccgugugguuguucuuuggugaagcaacacucaaggcaucaccgagggaucacgcaccuuggcag	GLCHR02:1195434..1195500:-
CH991789_9112	2.1	0.84 ± 0.07		31	31	0	0	yes	blast	gcgggcgacaaggcguacgucggcg	acggcgugcgcggccccgcag	gcgggcgacaaggcguacgucggcgugcuagacugcacggcgugcgcggccccgcag	CH991789:785..842:+
GLCHR04_3520	2.1	0.84 ± 0.07		578	578	0	0	yes	blast	uguaggguaggguagggu	cuuaccucuagacuacgau	uguaggguaggguaggguaaacacuuaccucuagacuacgau	GLCHR04:1031436..1031478:+
GLCHR03_2655	2.1	0.84 ± 0.07		154	154	0	0	yes	blast	gcgaggcuaacccacagg	uuugaggagccggugcag	gcgaggcuaacccacagguguguuuagacuuugcgcaacacgccuuugaggagccggugcag	GLCHR03:233382..233444:-
GLCHR03_2552	2.1	0.84 ± 0.07		69	69	0	0	yes	blast	ucgcgcaucgcuaugagacugug	aaguccacagacguggaugggg	ucgcgcaucgcuaugagacugugcgcgcuuccaugaagaaguucagcaaguccacagacguggaugggg	GLCHR03:1760146..1760215:+
GLCHR04_3830	2	0.84 ± 0.07		42	42	0	0	yes	blast	ggcuggugguaggaucuuugcuga	aucagaggagucuuuccuucgcuua	ggcuggugguaggaucuuugcugacaccgcaacuugucaucagaggagucuuuccuucgcuua	GLCHR04:2105162..2105225:+
GLCHR05_7993	2	0.84 ± 0.07		236	236	0	0	yes	blast	gaugggccacguagcaguagu	uauacgcuaggucaauccaucag	gaugggccacguagcaguaguugcagaaggggcugggcuugguccuguucagcuauacgcuaggucaauccaucag	GLCHR05:4019936..4020012:-
GLCHR04_3242	2	0.84 ± 0.07		175	175	0	0	yes	blast	aacguagucgugcaggau	ccaagcacgccgauguaac	aacguagucgugcaggauccggacggcgcuuuuugcgaccguucggggguccaagcacgccgauguaac	GLCHR04:25534..25603:+
GLCHR01_69	1.9	0.24 ± 0.09		49	49	0	0	yes	blast	gcuguuggagaaggagaaguacau	gacugcccucacaauugcag	gacugcccucacaauugcagcauacuuugguuguuuggagugugucaaauugcuguuggagaaggagaaguacau	GLCHR01:200058..200133:+
GLCHR04_3522	1.9	0.24 ± 0.09		100	100	0	0	yes	blast	ugagauugucccaucugugcaacu	gacaacagcuggacaguacacuaga	ugagauugucccaucugugcaacuaauggcagaggcuaucagacaacagcuggacaguacacuaga	GLCHR04:1050996..1051062:+
GLCHR04_3318	1.9	0.24 ± 0.09		112	112	0	0	yes	blast	gacucgaagaacuuccuuucgaca	gcgaacggucgcugcgggucuu	gacucgaagaacuuccuuucgacaaaaucaucguuuuggcgaacggucgcugcgggucuu	GLCHR04:417774..417834:+
GLCHR01_250	1.9	0.24 ± 0.09		11	11	0	0	yes	blast	acuggaagcaauaugacuggc	uucguuguccgcuuccgguca	acuggaagcaauaugacuggcgcagacacgcuucguuguccgcuuccgguca	GLCHR01:761674..761726:+
GLCHR05_7085	1.9	0.24 ± 0.09		151	151	0	0	yes	blast	guugucacuguugcgaaugc	guuggcuuagugugcuuuga	guugucacuguugcgaaugcugcgaucgaaagucuagaagguagcguuggcuuagugugcuuuga	GLCHR05:2719245..2719310:-
GLCHR05_6677	1.9	0.24 ± 0.09		84	84	0	0	yes	blast	ggcgugaugcuggaaggc	ucuaaggcaucacucggg	ggcgugaugcuggaaggcuguuuguugaugcucuaaggcaucacucggg	GLCHR05:1535825..1535874:-
GLCHR01_25	1.9	0.24 ± 0.09		49	49	0	0	yes	blast	gcuguuggagaaggagaaguacau	gacugcccucacaauugcag	gacugcccucacaauugcagcauacuuugguuguuuggagugugucaaauugcuguuggagaaggagaaguacau	GLCHR01:72713..72788:+
GLCHR05_5217	1.8	0.24 ± 0.09		121	121	0	0	yes	blast	augacuauucucgaagcggggg	cgugaguuaggaauagccguug	cgugaguuaggaauagccguugguagacaguucaauguuucuaucaugacuauucucgaagcggggg	GLCHR05:2161761..2161828:+
GLCHR04_4209	1.8	0.24 ± 0.09		35	35	0	0	yes	blast	gaucaccaagcacacaccuuucugc	agcugaggccugugcugaaucgcag	gaucaccaagcacacaccuuucugcgugagcuugugcagcugaggccugugcugaaucgcag	GLCHR04:566934..566996:-
GLCHR02_1168	1.8	0.24 ± 0.09		109	108	0	1	yes	blast	gggcaccggaaagauugagcg	uguuuagucguucccggu	gggcaccggaaagauugagcgggcggucgaaacacuucacuagccuguuuagucguucccggu	GLCHR02:476131..476194:+
GLCHR02_1565	1.8	0.24 ± 0.09		111	111	0	0	yes	blast	gcguaacuuagguaguaaacgcguu	ugcuggggcuaucugagcgcgg	gcguaacuuagguaguaaacgcguuacuuuauguaaccuauguagaugugcugcuggggcuaucugagcgcgg	GLCHR02:199976..200049:-
GLCHR03_3173	1.8	0.24 ± 0.09		102	102	0	0	yes	blast	agcuuuggccggcggauaucguaug	uaaguauaaggagguugaacugu	agcuuuggccggcggauaucguaugggcucuacgacuauuguaugucuacucagaauagggccuaccauaaguauaaggagguugaacugu	GLCHR03:1769646..1769737:-
GLCHR03_2165	1.8	0.24 ± 0.09		95	95	0	0	yes	blast	cuuuacuccggagauaagaucgagg	ucgaugaaccagcuucaggagguuuuggu	ucgaugaaccagcuucaggagguuuuggucagaaaccuuuacuccggagauaagaucgagg	GLCHR03:743220..743281:+
GLCHR02_1004	1.8	0.24 ± 0.09		111	111	0	0	yes	blast	acuguugguuucaggggagcagaa	aagcuagcuuugaauaagacgguag	acuguugguuucaggggagcagaaggucgagaagcugaagcuagcuuugaauaagacgguag	GLCHR02:116183..116245:+
GLCHR02_1066	1.8	0.24 ± 0.09		111	111	0	0	yes	blast	gcguaacuuagguaguaaacgcguu	ugcuggggcuaucugagcgcgg	gcguaacuuagguaguaaacgcguuacuuuauguaaccuauguagaugugcugcuggggcuaucugagcgcgg	GLCHR02:197290..197363:+
GLCHR01_711	1.7	0.24 ± 0.09		53	53	0	0	yes	blast	gcggagucaaugagugcaggauaga	uaugcuguauaucuugacuagcgc	gcggagucaaugagugcaggauagaggaugaaaucuaugcuguauaucuugacuagcgc	GLCHR01:909548..909607:-
GLCHR02_1407	1.7	0.24 ± 0.09		147	147	0	0	yes	blast	gauagcaacgcugcgugc	aggaccggucuuauugg	aggaccggucuuauuggaaggcucucgaacacaagagugccuccgauagcaacgcugcgugc	GLCHR02:1282675..1282737:+
GLCHR04_3785	1.7	0.24 ± 0.09		71	71	0	0	yes	blast	ugcacgguucuaugagagca	ccgaacggggccacagc	ccgaacggggccacagcaagacgaagaaugcgaacgagaaaaacgacccuauagcagagcuugcugcacgguucuaugagagca	GLCHR04:1906191..1906275:+
GLCHR01_408	1.7	0.24 ± 0.09		152	152	0	0	yes	blast	gcugcuguggacaggaagaua	uagucguguaaccauaucggccg	gcugcuguggacaggaagauacuaaugugaccauaauauucaacaugguugacaauacuagucguguaaccauaucggccg	GLCHR01:1404551..1404632:+
GLCHR04_4561	1.6	0.24 ± 0.09		59	59	0	0	yes	blast	cauaggagccgacuggagu	uucugccuccuaugca	cauaggagccgacuggaguguaaauuucugccuccuaugca	GLCHR04:1812369..1812410:-
AACB02000066_8276	1.5	0.24 ± 0.09		124	124	0	0	yes	blast	ugcuguuugggugucccuuacguu	uguuggacauggauuugcggcaca	ugcuguuugggugucccuuacguuuuuuuguuggacauggauuugcggcaca	AACB02000066:26668..26720:+
GLCHR04_4509	1.2	0.24 ± 0.09		220	220	0	0	yes	blast	agaucaugaucccuguuc	gauggagaucaugcaugcucu	agaucaugaucccuguucuuuucucugaaaacgagauggagaucaugcaugcucu	GLCHR04:1607572..1607627:-
GLCHR04_3686	1.2	0.24 ± 0.09		48	48	0	0	yes	blast	caucuacaccggagguaccauagg	caggguaucuacgggaagugac	caucuacaccggagguaccauaggaaugaagaaggacagcagugguucguauacuccuguuccaggguaucuacgggaagugac	GLCHR04:1495516..1495600:+
GLCHR04_4042	0.8	0.00 ± 0.00		278	278	0	0	yes	blast	ugcucccagugcucgaca	ucuggauugggggcuca	ucuggauugggggcucaaacuucugcucccagugcucgaca	GLCHR04:6442..6483:-
